# Supplementary material for: Evolution of acute hepatitis C virus infection in a large European city: Trends and new patterns
Source: PLoS One. 2017 Nov 14;12(11):e0187893. doi: 10.1371/journal.pone.0187893 (PMC5685589; doi:10.1371/journal.pone.0187893)
Supplement: S2 Appendix — (XLS) [file pone.0187893.s003.xls]

## Sheet: Sheet1
Year of Hepatitis C	sex	age	Country of origin	Educational level 2 categories	District household income	Risk factor for HCV infection	Injective drug user	Sexual outbreak in MSM	Sexual orientation	HIV status
2004	Woman	33	Spanish-born	Illiteracy/primary/lower secondary	low-medium income	Nosocomial	No	Other risk factors	heterosexual woman	Negative
2004	Woman	47	Spanish-born	Illiteracy/primary/lower secondary	low-medium income	Nosocomial	No	Other risk factors		Negative
2004	Woman	58	Spanish-born	upper secondary/university	high income	Nosocomial	No	Other risk factors		Negative
2004	Woman	51	Spanish-born	upper secondary/university	very high income	Nosocomial	No	Other risk factors		Negative
2004	Woman	60	Spanish-born	Illiteracy/primary/lower secondary	high income			Other risk factors		Negative
2004	Woman	48	Spanish-born	upper secondary/university	high income	Nosocomial	No	Other risk factors		Negative
2004	Woman	35	Spanish-born		low-medium income			Other risk factors		Negative
2004	Man	59	Immigrant	Illiteracy/primary/lower secondary	low-medium income	Nosocomial	No	Other risk factors		Negative
2004	Man	45	Spanish-born	Illiteracy/primary/lower secondary	low-medium income	Nosocomial	No	Other risk factors	MSM	Positive
2004	Man	61	Spanish-born	upper secondary/university	low-medium income	Nosocomial	No	Other risk factors		Negative
2004	Man	57	Spanish-born	upper secondary/university	high income	Nosocomial	No	Other risk factors		Negative
2004	Man	28	Immigrant					Other risk factors		Negative
2005	Man	24	Spanish-born	upper secondary/university	low-medium income	Nosocomial		Other risk factors		Negative
2005	Woman	48	Spanish-born		high income			Other risk factors		Negative
2005	Woman	36	Immigrant	Illiteracy/primary/lower secondary	low-medium income			Other risk factors		Negative
2005	Woman	65	Spanish-born	Illiteracy/primary/lower secondary	high income			Other risk factors		Negative
2005	Man	42	Spanish-born	Illiteracy/primary/lower secondary	low-medium income			Other risk factors		Negative
2005	Man	73	Spanish-born	Illiteracy/primary/lower secondary	low-medium income	Nosocomial		Other risk factors		Negative
2005	Man	38	Spanish-born	Illiteracy/primary/lower secondary	low-medium income			Other risk factors		Negative
2004	Man	50	Immigrant		low-medium income	Nosocomial		Other risk factors	heterosexual man	Negative
2005	Woman	23	Spanish-born		low-medium income			Other risk factors		Negative
2005	Man	55	Immigrant	upper secondary/university	high income			Other risk factors		Negative
2005	Man	69	Spanish-born	Illiteracy/primary/lower secondary	low-medium income			Other risk factors		Negative
2005	Man	42	Immigrant		low-medium income	others: Not sexual with low risk (acupuncture, tattoo, piercing, wound, co-habitant...)	No	Other risk factors		Negative
2005	Man	32	Immigrant	Illiteracy/primary/lower secondary	low-medium income			Other risk factors		Negative
2005	Woman	43	Spanish-born		low-medium income			Other risk factors		Negative
2005	Woman	50	Spanish-born	upper secondary/university	low-medium income			Other risk factors		Negative
2005	Woman	69	Spanish-born	Illiteracy/primary/lower secondary	high income			Other risk factors		Negative
2005	Woman	42	Spanish-born	Illiteracy/primary/lower secondary	low-medium income	Sexual	No	Other risk factors		Negative
2005	Woman	65	Spanish-born	Illiteracy/primary/lower secondary	low-medium income			Other risk factors		Negative
2004	Woman	61	Spanish-born	Illiteracy/primary/lower secondary	very high income			Other risk factors		Negative
2005	Man	52	Spanish-born	Illiteracy/primary/lower secondary	low-medium income			Other risk factors		Negative
2005	Man	57	Spanish-born	Illiteracy/primary/lower secondary	low-medium income			Other risk factors		Negative
2005	Man	26	Immigrant	upper secondary/university	low-medium income	others: Not sexual with low risk (acupuncture, tattoo, piercing, wound, co-habitant...)	No	Other risk factors		Negative
2005	Man	45	Spanish-born	Illiteracy/primary/lower secondary	low-medium income			Other risk factors		Negative
2005	Woman	69	Spanish-born	Illiteracy/primary/lower secondary	low-medium income			Other risk factors		Negative
2005	Woman	39	Spanish-born	upper secondary/university	low-medium income			Other risk factors		Negative
2005	Man	37	Immigrant	Illiteracy/primary/lower secondary	high income	others: Not sexual with low risk (acupuncture, tattoo, piercing, wound, co-habitant...)		Other risk factors		Negative
2005	Man	80	Spanish-born	Illiteracy/primary/lower secondary	low-medium income		No	Other risk factors		Negative
2005	Woman	48	Spanish-born	upper secondary/university				Other risk factors		Negative
2005	Man	45	Spanish-born	Illiteracy/primary/lower secondary	very high income	IDU	IDU	Other risk factors		Negative
2005	Man	56	Spanish-born	Illiteracy/primary/lower secondary	high income			Other risk factors		Negative
2005	Woman	32	Immigrant	Illiteracy/primary/lower secondary	low-medium income			Other risk factors		Negative
2005	Woman	37	Spanish-born	Illiteracy/primary/lower secondary	low-medium income			Other risk factors		Negative
2005	Man	40	Immigrant		low-medium income			Other risk factors		Negative
2005	Man	39	Spanish-born	Illiteracy/primary/lower secondary	low-medium income			Other risk factors		Negative
2005	Man	42	Immigrant	Illiteracy/primary/lower secondary	low-medium income			Other risk factors		Negative
2005	Man	25	Immigrant	upper secondary/university	high income			Other risk factors		Negative
2005	Woman	18	Immigrant		low-medium income			Other risk factors		Negative
2005	Man	69	Spanish-born					Other risk factors		Negative
2005	Man	28	Immigrant					Other risk factors		Negative
2005	Man	63	Spanish-born	Illiteracy/primary/lower secondary	low-medium income			Other risk factors		Negative
2005	Woman	80	Spanish-born	Illiteracy/primary/lower secondary	high income	Nosocomial	No	Other risk factors		Negative
2006	Man	35	Spanish-born	Illiteracy/primary/lower secondary	low-medium income		No	Other risk factors	heterosexual man	Negative
2006	Man	44	Spanish-born	Illiteracy/primary/lower secondary	low-medium income	IDU	IDU	Other risk factors		Negative
2006	Woman	58	Immigrant	Illiteracy/primary/lower secondary	low-medium income	Nosocomial	No	Other risk factors		Negative
2007	Woman	48	Spanish-born	upper secondary/university	very high income	Nosocomial	No	Other risk factors		Negative
2007	Man	56	Spanish-born	Illiteracy/primary/lower secondary	low-medium income	Nosocomial	No	Other risk factors		Negative
2007	Man	44	Spanish-born	Illiteracy/primary/lower secondary	high income	Nosocomial	No	Other risk factors		Negative
2007	Man	22	Immigrant	Illiteracy/primary/lower secondary	low-medium income	Sexual		Other risk factors	MSM	Negative
2007	Woman	32	Spanish-born	upper secondary/university	low-medium income	Nosocomial	No	Other risk factors		Negative
2007	Man	80	Spanish-born	Illiteracy/primary/lower secondary	low-medium income	Nosocomial	No	Other risk factors		Negative
2007	Woman	59	Spanish-born	Illiteracy/primary/lower secondary	low-medium income		No	Other risk factors		Negative
2007	Woman	36	Spanish-born	Illiteracy/primary/lower secondary	low-medium income	IDU	IDU	Other risk factors		Positive
2007	Man	21	Spanish-born		low-medium income	IDU	IDU	Other risk factors	heterosexual man	Negative
2007	Woman	3	Spanish-born	Illiteracy/primary/lower secondary	low-medium income	Nosocomial		Other risk factors		Negative
2008	Man	84	Spanish-born	Illiteracy/primary/lower secondary	low-medium income	Nosocomial	No	Other risk factors		Negative
2007	Man	56	Spanish-born	upper secondary/university	very high income	Nosocomial	No	Other risk factors		Negative
2007	Man	20	Immigrant	Illiteracy/primary/lower secondary	low-medium income	IDU	IDU	Other risk factors		Negative
2008	Woman	55	Spanish-born	Illiteracy/primary/lower secondary	low-medium income	Nosocomial	No	Other risk factors		Negative
2008	Man	40	Spanish-born	Illiteracy/primary/lower secondary	low-medium income			Other risk factors		Negative
2008	Woman	66	Spanish-born	Illiteracy/primary/lower secondary	very high income			Other risk factors		Negative
2008	Man	51	Spanish-born	Illiteracy/primary/lower secondary	high income	Sexual	No	Other risk factors	MSM	Negative
2008	Man	50	Spanish-born	Illiteracy/primary/lower secondary	high income			Other risk factors		Negative
2007	Man	32	Spanish-born	upper secondary/university	low-medium income	IDU	IDU	Other risk factors		Negative
2007	Man	50	Spanish-born	Illiteracy/primary/lower secondary	low-medium income		No	Other risk factors		Negative
2008	Man	43	Spanish-born	Illiteracy/primary/lower secondary	low-medium income			Other risk factors		Negative
2008	Woman	50	Spanish-born	Illiteracy/primary/lower secondary	low-medium income	Nosocomial	No	Other risk factors		Negative
2008	Woman	65	Spanish-born	Illiteracy/primary/lower secondary	low-medium income		No	Other risk factors		Negative
2008	Man	61	Spanish-born	Illiteracy/primary/lower secondary	low-medium income			Other risk factors		Negative
2008	Woman	48	Spanish-born	upper secondary/university	low-medium income		No	Other risk factors		Negative
2008	Man	40	Immigrant	upper secondary/university	low-medium income	Nosocomial		Other risk factors		Negative
2008	Man	25	Immigrant	Illiteracy/primary/lower secondary	high income		No	Other risk factors		Negative
2009	Man	54	Spanish-born	upper secondary/university	low-medium income	Nosocomial	No	Other risk factors		Negative
2009	Woman	90	Spanish-born	upper secondary/university	very high income	Nosocomial	No	Other risk factors		Negative
2009	Man	44	Immigrant		low-medium income	IDU	IDU	Other risk factors		Negative
2009	Man	21	Spanish-born	Illiteracy/primary/lower secondary	low-medium income	others: Not sexual with low risk (acupuncture, tattoo, piercing, wound, co-habitant...)	No	Other risk factors		Negative
2008	Man	52	Spanish-born	upper secondary/university	low-medium income	Nosocomial		Other risk factors		Negative
2009	Man	62	Spanish-born	upper secondary/university	low-medium income			Other risk factors		Negative
2009	Woman	56	Spanish-born	Illiteracy/primary/lower secondary	low-medium income	Sexual	No	Other risk factors	heterosexual woman	Negative
2009	Man	38	Spanish-born	Illiteracy/primary/lower secondary	low-medium income	IDU	IDU	Other risk factors		Negative
2009	Man	70	Spanish-born	Illiteracy/primary/lower secondary	low-medium income		No	Other risk factors	heterosexual man	Negative
2009	Woman	22	Spanish-born	Illiteracy/primary/lower secondary	low-medium income	IDU	IDU	Other risk factors		Negative
2010	Woman	64	Spanish-born	Illiteracy/primary/lower secondary	low-medium income	Nosocomial	No	Other risk factors		Negative
2010	Woman	45	Immigrant	upper secondary/university	low-medium income	Nosocomial	No	Other risk factors		Negative
2010	Woman	30	Immigrant	Illiteracy/primary/lower secondary	low-medium income	Nosocomial	No	Other risk factors	heterosexual woman	Negative
2010	Man	64	Spanish-born	Illiteracy/primary/lower secondary	high income	IDU	IDU	Other risk factors		Negative
2010	Woman	64	Spanish-born	Illiteracy/primary/lower secondary	low-medium income		No	Other risk factors		Negative
2010	Man	41	Immigrant		high income	Nosocomial	No	Other risk factors	MSM	Negative
2010	Man	29	Spanish-born	Illiteracy/primary/lower secondary	low-medium income		No	Other risk factors		Negative
2010	Man	51	Spanish-born	upper secondary/university	low-medium income		No	Other risk factors		Negative
2010	Man	45	Spanish-born	upper secondary/university	low-medium income		No	Other risk factors		Negative
2011	Man	31	Immigrant		low-medium income			Other risk factors		Negative
2011	Man	60	Immigrant		low-medium income			Other risk factors		Negative
2011	Man	33	Immigrant		low-medium income			Other risk factors		Negative
2011	Man	41	Immigrant		low-medium income			Other risk factors		Negative
2011	Man	46	Spanish-born	upper secondary/university	low-medium income	Nosocomial	No	Other risk factors		Negative
2011	Man	41	Immigrant	Illiteracy/primary/lower secondary	low-medium income	Nosocomial	No	Other risk factors		Negative
2011	Man	56	Immigrant	upper secondary/university	high income	Nosocomial	No	Other risk factors	heterosexual man	Negative
2011	Man	40	Spanish-born	Illiteracy/primary/lower secondary	low-medium income	Sexual	No	Sexual Outbreak	MSM	Negative
2012	Man	24	Spanish-born		high income	Sexual	No	Sexual Outbreak	MSM	Positive
2012	Man	55	Immigrant	upper secondary/university	high income	Sexual	No	Sexual Outbreak	MSM	Positive
2012	Man	48	Spanish-born	upper secondary/university	low-medium income	Sexual	IDU	Sexual Outbreak	MSM	Positive
2012	Man	39	Immigrant	upper secondary/university	low-medium income	Sexual		Sexual Outbreak	MSM	Positive
2012	Woman	31	Spanish-born	upper secondary/university	low-medium income	Sexual	No	Other risk factors	heterosexual woman	Negative
2012	Woman	74	Spanish-born	Illiteracy/primary/lower secondary	low-medium income	Nosocomial	No	Other risk factors		Negative
2012	Man	49	Spanish-born	upper secondary/university	low-medium income	Sexual	No	Sexual Outbreak	MSM	Positive
2012	Man	50	Immigrant	upper secondary/university	high income	Sexual	No	Sexual Outbreak	MSM	Negative
2012	Man	46	Spanish-born	upper secondary/university	low-medium income	Sexual	No	Sexual Outbreak	MSM	Positive
2012	Man	58	Immigrant	upper secondary/university	low-medium income	Sexual	No	Sexual Outbreak	MSM	Positive
2012	Man	30	Immigrant	upper secondary/university	very high income	Sexual		Sexual Outbreak	MSM	Negative
2012	Woman	74	Spanish-born	Illiteracy/primary/lower secondary	low-medium income		No	Other risk factors		Negative
2013	Man	65	Spanish-born	Illiteracy/primary/lower secondary	low-medium income	Nosocomial		Other risk factors		Negative
2012	Man	39	Spanish-born	upper secondary/university	low-medium income	Sexual	No	Sexual Outbreak	MSM	Positive
2012	Man	47	Spanish-born	upper secondary/university	low-medium income	Sexual	No	Sexual Outbreak	MSM	Negative
2013	Man	38	Spanish-born	upper secondary/university	high income	Sexual	No	Sexual Outbreak	MSM	Positive
2013	Man	38	Immigrant	upper secondary/university	low-medium income	Sexual	No	Sexual Outbreak	MSM	Positive
2013	Man	48	Immigrant	upper secondary/university	high income	Sexual	No	Sexual Outbreak	MSM	Negative
2013	Man	38	Immigrant	upper secondary/university	low-medium income	Sexual	No	Sexual Outbreak	MSM	Positive
2013	Man	33	Spanish-born	upper secondary/university	high income	Sexual	No	Sexual Outbreak	MSM	Positive
2013	Man	75	Spanish-born	upper secondary/university	very high income		No	Other risk factors		Negative
2013	Man	65	Spanish-born	Illiteracy/primary/lower secondary	low-medium income	Nosocomial	No	Other risk factors		Negative
2013	Man	32	Spanish-born	upper secondary/university	high income	Sexual		Sexual Outbreak	MSM	Negative
2013	Man	52	Spanish-born	upper secondary/university	very high income	Sexual	No	Sexual Outbreak	MSM	Positive
2013	Man	24	Immigrant	Illiteracy/primary/lower secondary	high income	Sexual	No	Sexual Outbreak	MSM	Positive
2013	Man	37	Immigrant	upper secondary/university	low-medium income	Sexual		Sexual Outbreak	MSM	Positive
2013	Man	51	Immigrant	upper secondary/university	low-medium income	Sexual	No	Sexual Outbreak	MSM	Positive
2013	Man	48	Spanish-born	upper secondary/university	low-medium income	Sexual	No	Sexual Outbreak	MSM	Positive
2013	Woman	44	Spanish-born	Illiteracy/primary/lower secondary	low-medium income	IDU	IDU	Other risk factors		Positive
2013	Man	44	Spanish-born	upper secondary/university	low-medium income	Sexual	No	Sexual Outbreak	MSM	Positive
2013	Man	40	Immigrant	upper secondary/university	high income	Sexual		Sexual Outbreak	MSM	Positive
2013	Man	37	Spanish-born	upper secondary/university	high income	Sexual	No	Sexual Outbreak	MSM	Positive
2013	Man	42	Spanish-born	upper secondary/university	low-medium income	Sexual		Sexual Outbreak	MSM	Positive
2013	Man	35	Immigrant	upper secondary/university	high income	Sexual	No	Sexual Outbreak	MSM	Positive
2013	Man	29	Immigrant	upper secondary/university	high income	Sexual	No	Sexual Outbreak	MSM	Negative
2012	Man	47	Immigrant	upper secondary/university	high income	Sexual		Sexual Outbreak	MSM	Positive
2013	Man	36	Immigrant	upper secondary/university	high income	Sexual		Sexual Outbreak	MSM	Positive
2013	Man	34	Immigrant	upper secondary/university	high income	Sexual	No	Sexual Outbreak	MSM	Positive
2013	Man	35	Spanish-born		very high income	Sexual	No	Sexual Outbreak	MSM	Positive
2013	Man	37	Immigrant	upper secondary/university	high income	Sexual		Sexual Outbreak	MSM	Negative
2013	Man	42	Immigrant	upper secondary/university	low-medium income	Sexual		Sexual Outbreak	MSM	Positive
2013	Man	43	Immigrant	upper secondary/university	low-medium income	Sexual	No	Sexual Outbreak	MSM	Positive
2013	Man	32	Immigrant	upper secondary/university	high income	Sexual		Sexual Outbreak	MSM	Positive
2014	Woman	47	Immigrant	Illiteracy/primary/lower secondary	low-medium income	others: Not sexual with low risk (acupuncture, tattoo, piercing, wound, co-habitant...)	No	Other risk factors	heterosexual woman	Negative
2014	Man	46	Spanish-born	upper secondary/university	low-medium income	IDU	IDU	Other risk factors		Negative
2014	Man	40	Spanish-born	upper secondary/university	high income	others: Not sexual with low risk (acupuncture, tattoo, piercing, wound, co-habitant...)	No	Other risk factors		Negative
2014	Woman	46	Spanish-born	upper secondary/university	low-medium income	Nosocomial	No	Other risk factors	heterosexual woman	Negative
2014	Woman	66	Spanish-born	upper secondary/university	low-medium income	Nosocomial	No	Other risk factors		Negative
2014	Man	53	Spanish-born	upper secondary/university	very high income		No	Other risk factors		Negative
2014	Man	58	Spanish-born	Illiteracy/primary/lower secondary	low-medium income		No	Other risk factors	heterosexual man	Negative
2013	Man	57	Spanish-born	Illiteracy/primary/lower secondary	low-medium income	Sexual		Sexual Outbreak	MSM	Positive
2013	Man	37	Spanish-born	upper secondary/university	low-medium income	Sexual	No	Sexual Outbreak	MSM	Positive
2014	Man	50	Spanish-born	upper secondary/university	low-medium income	Sexual		Sexual Outbreak	MSM	Positive
2014	Man	40	Spanish-born	upper secondary/university	low-medium income	Nosocomial	No	Other risk factors		Positive
2014	Man	30	Immigrant	upper secondary/university	high income	Sexual	No	Sexual Outbreak	MSM	Positive
2014	Man	51	Immigrant		low-medium income	Nosocomial	No	Other risk factors		Positive
2014	Man	33	Spanish-born	Illiteracy/primary/lower secondary	low-medium income	Sexual		Sexual Outbreak	MSM	Positive
2014	Man	49	Spanish-born	upper secondary/university	high income	IDU	IDU	Other risk factors	MSM	Positive
2014	Man	30	Spanish-born	upper secondary/university	high income	Sexual		Sexual Outbreak	MSM	Positive
2014	Man	44	Immigrant	upper secondary/university	high income	Sexual	No	Sexual Outbreak	MSM	Positive
2014	Man	24	Spanish-born	Illiteracy/primary/lower secondary	low-medium income	Sexual		Sexual Outbreak	MSM	Positive
2014	Man	44	Spanish-born	Illiteracy/primary/lower secondary	high income	Sexual	No	Sexual Outbreak	MSM	Positive
2014	Woman	71	Immigrant	Illiteracy/primary/lower secondary	low-medium income	Nosocomial	No	Other risk factors		Negative
2014	Man	49	Spanish-born	upper secondary/university	high income	Sexual	No	Sexual Outbreak	MSM	Positive
2014	Man	39	Spanish-born	upper secondary/university	low-medium income	Sexual		Sexual Outbreak	MSM	Positive
2013	Man	33	Spanish-born	Illiteracy/primary/lower secondary	high income	Sexual		Sexual Outbreak	MSM	Positive
2012	Man	51	Immigrant	upper secondary/university	low-medium income	Sexual		Sexual Outbreak	MSM	Positive
2012	Man	44	Immigrant	upper secondary/university	high income	Sexual		Sexual Outbreak	MSM	Positive
2014	Man	33	Immigrant	Illiteracy/primary/lower secondary	high income	Sexual		Sexual Outbreak	MSM	Positive
2012	Man	47	Spanish-born	upper secondary/university	high income	Sexual		Sexual Outbreak	MSM	Positive
2014	Man	32	Spanish-born	upper secondary/university	high income	Sexual		Sexual Outbreak	MSM	Positive
2012	Man	46	Immigrant	upper secondary/university	high income	Sexual		Sexual Outbreak	MSM	Positive
2012	Man	31	Spanish-born	upper secondary/university	high income	Sexual		Sexual Outbreak	MSM	Positive
2012	Man	30	Spanish-born		low-medium income	Sexual		Sexual Outbreak	MSM	Positive
2013	Man	53	Immigrant	upper secondary/university	low-medium income	Sexual		Sexual Outbreak	MSM	Positive
2013	Man	44	Spanish-born		low-medium income	Sexual		Sexual Outbreak	MSM	Positive
2013	Man	39	Immigrant	upper secondary/university	high income	Sexual		Sexual Outbreak	MSM	Positive
2012	Man	47	Spanish-born	upper secondary/university	high income	Sexual		Sexual Outbreak	MSM	Positive
2014	Man	42	Immigrant	upper secondary/university	low-medium income	Sexual	IDU	Sexual Outbreak	MSM	Positive
2014	Man	30	Immigrant	upper secondary/university	high income	Sexual	No	Sexual Outbreak	MSM	Positive
2014	Man	38	Immigrant	Illiteracy/primary/lower secondary	high income	Nosocomial		Other risk factors	heterosexual man	Negative
2015	Woman	35	Immigrant		low-medium income	Nosocomial				Negative
2015	Man	34	Spanish-born		high income	Sexual	No			Positive
2015	Man	38	Spanish-born		low-medium income					Negative
2015	Man	34	Immigrant		low-medium income	Sexual	No			Negative
2015	Man	34	Immigrant		high income	Sexual	No			Positive
2015	Man	40	Immigrant		high income	Sexual	No			Positive
2015	Man	49	Spanish-born		low-medium income	IDU	IDU			Negative
2015	Man	41	Spanish-born		low-medium income	Nosocomial				Negative
2015	Woman	69	Spanish-born		low-medium income	Nosocomial	No			Negative
2015	Woman	41	Spanish-born		high income	Nosocomial	No			Negative
2015	Man	46	Spanish-born		low-medium income	others: Not sexual with low risk (acupuncture, tattoo, piercing, wound, co-habitant...)	No			Positive
2015	Man	29	Spanish-born		high income	Sexual				Negative
2014	Man	33	Spanish-born		low-medium income	Sexual	No			Positive
